# Supplementary material for: Long-Term Potato Virus X (PVX)-Based Transient Expression of Recombinant GFP Protein in Nicotiana benthamiana Culture In Vitro
Source: Plants (Basel). 2021 Oct 15;10(10):2187. doi: 10.3390/plants10102187 (PMC8537016; doi:10.3390/plants10102187)
Supplement: Supplementary file 1 [file plants-10-02187-s001.zip]

Archive with 1 entries (1 files):
- plants-1393474-supplementary.pdf
